# Supplementary material for: Untargeted Metabolomic Analyses and Antilipidemic Effects of Citrus Physiological Premature Fruit Drop
Source: Int J Mol Sci. 2024 Feb 4;25(3):1876. doi: 10.3390/ijms25031876 (PMC10855584; doi:10.3390/ijms25031876)
Supplement: Supplementary file 1 [file ijms-25-01876-s001.zip]

Archive with 1 entries (1 files):
- ijms-2832544-supplementary.pdf
